# Supplementary material for: Palladium-Functionalized Nanostructured Nickel–Cobalt Oxide as Alternative Catalyst for Hydrogen Sensing Using Pellistors
Source: Nanomaterials (Basel). 2024 Oct 10;14(20):1619. doi: 10.3390/nano14201619 (PMC11510470; doi:10.3390/nano14201619)
Supplement: Supplementary file 1 [file nanomaterials-14-01619-s001.zip]

Archive with 1 entries (1 files):
- nanomaterials-3190254-supplementary.pdf
